# Supplementary material for: Study of Cathepsin B inhibition in VEGFR TKI treated human renal cell carcinoma xenografts
Source: Oncogenesis. 2019 Feb 22;8(3):15. doi: 10.1038/s41389-019-0121-7 (PMC6386754; doi:10.1038/s41389-019-0121-7)
Supplement: Supplementary file 7 — Table S1 [file 41389_2019_121_MOESM7_ESM.xlsx]

## Sheet: SiRNA_59_SiRNA_57.xls
Ensembl ID	Gene Symbol	K59			K57
		log-Fold Change	P.Value	adj.P.Val	log-Fold Change	P.Value	adj.P.Val
ENSG00000179455	MKRN3	5.74447	3.13e-08	5.4e-06	4.45692	2.98e-06	3.63e-05
ENSG00000140557	ST8SIA2	5.56119	1.28e-07	1.5e-05	6.5496	7.8e-09	3.57e-07
ENSG00000103489	XYLT1	5.26798	4.4e-07	3.73e-05	6.45824	1.55e-08	5.86e-07
ENSG00000169224	GCSAML	4.79094	5.87e-07	4.49e-05	6.30018	7.69e-09	3.54e-07
ENSG00000227681	NA	4.4816	9e-06	0.000303339	3.6615	0.000169213	0.00105148
ENSG00000120279	MYCT1	4.18742	5e-07	4.06e-05	2.34549	0.00083776	0.0040944
ENSG00000161249	DMKN	4.14123	2.26e-05	0.000591425	3.85053	7.46e-05	0.000523027
ENSG00000119866	BCL11A	4.07114	9.53e-06	0.000315656	7.76696	1.32e-10	1.75e-08
ENSG00000141750	STAC2	4.0122	4.55e-05	0.000960725	2.46405	0.00934454	0.0319015
ENSG00000144893	MED12L	3.98585	7.79e-05	0.0014084	4.65886	6.19e-06	6.55e-05
ENSG00000162068	NTN3	3.83825	0.000108348	0.00178378	2.37972	0.00963816	0.0327505
ENSG00000196406	SPANXD	3.82292	7.95e-06	0.000277581	5.56622	1.65e-08	6.14e-07
ENSG00000183072	NKX2-5	3.76037	0.00012034	0.00192892	7.47495	2.09e-09	1.37e-07
ENSG00000173702	MUC13	3.69963	0.000108645	0.00178753	4.09538	2.85e-05	0.000234627
ENSG00000164692	COL1A2	3.69489	3.88e-05	0.000871197	3.30351	0.000184867	0.00113409
ENSG00000140092	FBLN5	3.6797	4.96e-05	0.00102146	5.50115	8.74e-08	2.22e-06
ENSG00000197261	C6orf141	3.67342	1.49e-05	0.00043262	5.31788	6.17e-08	1.69e-06
ENSG00000047936	ROS1	3.58219	0.000320968	0.00398312	3.90439	0.000117975	0.00077058
ENSG00000123171	CCDC70	3.53688	3.46e-05	0.000806149	3.46735	4.58e-05	0.000349864
ENSG00000215678	NA	3.52756	0.000526655	0.00575193	2.47718	0.00989708	0.0335008
ENSG00000046774	MAGEC2	3.52299	2.87e-09	1e-06	2.7778	1.32e-07	3.04e-06
ENSG00000173253	DMRT2	3.47531	2.95e-05	0.000719724	3.83929	6.76e-06	7.05e-05
ENSG00000126947	ARMCX1	3.44084	5.46e-06	0.000213758	3.6235	2.63e-06	3.28e-05
ENSG00000169994	MYO7B	3.41926	4.78e-05	0.000995727	3.11936	0.000180356	0.00111071
ENSG00000233155	NA	3.33422	0.000174194	0.00257212	2.47603	0.00431364	0.0165051
ENSG00000162494	LRRC38	3.24043	1.6e-07	1.76e-05	4.18437	2.85e-09	1.75e-07
ENSG00000106078	COBL	3.20228	1.49e-05	0.000432033	2.62222	0.000180924	0.00111367
ENSG00000196109	ZNF676	3.20145	7.28e-05	0.00133655	3.15114	8.15e-05	0.000561586
ENSG00000071967	CYBRD1	3.19114	1.15e-07	1.4e-05	4.64442	2.89e-10	3.19e-08
ENSG00000136867	SLC31A2	3.16867	0.000463451	0.00524279	2.30981	0.00851099	0.0294182
ENSG00000225269	NA	3.15309	0.000230288	0.00312549	3.75797	2.37e-05	0.000200855
ENSG00000213566	NA	3.15258	0.00037362	0.00447089	2.59439	0.00270787	0.0110773
ENSG00000183578	TNFAIP8L3	3.15113	0.000554735	0.00597922	2.86836	0.00151695	0.00676314
ENSG00000108001	EBF3	3.11842	0.00148532	0.0124152	3.23024	0.000962117	0.00461809
ENSG00000164484	TMEM200A	3.07273	0.00134037	0.0115145	2.86014	0.00276193	0.0112714
ENSG00000221500	SNORD100	3.0626	0.00111058	0.00995897	4.04516	3.31e-05	0.000265434
ENSG00000182580	EPHB3	3.03078	0.000188721	0.00273297	3.83929	8.49e-06	8.55e-05
ENSG00000174482	LINGO2	3.02452	0.00665239	0.0391077	3.19209	0.00436495	0.0166564
ENSG00000129538	RNASE1	3.0043	0.0008168	0.00791264	2.52525	0.00452453	0.0171805
ENSG00000038295	TLL1	3.00041	0.00384334	0.0255708	3.52922	0.0007449	0.00369758
ENSG00000120457	KCNJ5	2.99626	0.000353169	0.00427864	3.02201	0.00031254	0.00177396
ENSG00000104894	CD37	2.99424	0.00232377	0.017348	2.34081	0.016615	0.0518496
ENSG00000152611	CAPSL	2.95326	0.00667872	0.0392173	3.10993	0.00446856	0.0169984
ENSG00000233806	LINC01237	2.94168	0.000272352	0.00352923	2.05778	0.00537608	0.0198754
ENSG00000224855	OPA1-AS1	2.94083	0.00218918	0.0165811	2.47236	0.00775472	0.0271654
ENSG00000197025	NA	2.93802	0.000212166	0.00296312	4.14043	2.41e-06	3.06e-05
ENSG00000115232	ITGA4	2.9321	8.53e-06	0.000292417	3.37161	1.22e-06	1.77e-05
ENSG00000178772	CPN2	2.91043	0.00053721	0.00583472	2.71202	0.00102416	0.00485918
ENSG00000206601	NA	2.87338	0.000813849	0.00789756	2.41436	0.00376068	0.0146958
ENSG00000227279	NA	2.82013	0.00278042	0.0198394	3.44519	0.000308271	0.00175246
ENSG00000158859	ADAMTS4	2.81502	0.00103851	0.00951296	2.52885	0.0026142	0.0107563
ENSG00000120645	IQSEC3	2.81395	0.0011431	0.0101678	3.49422	8.65e-05	0.000591107
ENSG00000156103	MMP16	2.81353	2.19e-12	3.72e-09	2.71538	4.08e-12	1.2e-09
ENSG00000186197	EDARADD	2.81269	0.000241499	0.00325341	5.18909	5.71e-08	1.6e-06
ENSG00000225004	NA	2.81041	0.000917939	0.00865727	2.06445	0.0131416	0.0426058
ENSG00000151468	CCDC3	2.78657	0.000102902	0.00171469	3.67492	2.66e-06	3.32e-05
ENSG00000067715	SYT1	2.78487	1.44e-06	8.42e-05	1.76738	0.000491854	0.00259372
ENSG00000221867	MAGEA3	2.78435	1.01e-13	3.22e-10	2.93789	4.13e-14	3.54e-11
ENSG00000203434	NA	2.77676	0.005912	0.0357101	5.20584	2.31e-06	2.97e-05
ENSG00000011201	ANOS1	2.77409	0.0025664	0.018737	5.01856	2.56e-06	3.21e-05
ENSG00000182836	PLCXD3	2.76974	3.03e-05	0.000730182	2.87145	1.92e-05	0.00016791
ENSG00000172137	CALB2	2.7501	6.22e-07	4.69e-05	3.46946	1.73e-08	6.31e-07
ENSG00000219470	NA	2.74838	0.00647458	0.0382653	3.09446	0.0023062	0.00964302
ENSG00000207063	SNORD116-1	2.73373	0.000761165	0.00751208	3.02881	0.000238278	0.00140792
ENSG00000163092	XIRP2	2.7131	0.0047348	0.030149	2.22361	0.0166633	0.0519622
ENSG00000226458	NA	2.68481	0.000686729	0.00698162	2.79172	0.000448969	0.00240386
ENSG00000112964	GHR	2.67207	0.00750517	0.042943	2.94042	0.00337238	0.0133856
ENSG00000207556	NA	2.66617	0.00314074	0.0219139	2.44178	0.00655428	0.0235784
ENSG00000228613	NA	2.6641	0.00355775	0.0240663	2.41723	0.00705004	0.02503
ENSG00000178604	NA	2.65586	1.13e-06	7.08e-05	1.9718	6.59e-05	0.000473277
ENSG00000198573	SPANXC	2.65485	0.00341863	0.0233794	2.84404	0.00177539	0.00771443
ENSG00000166924	NYAP1	2.64262	0.00469355	0.0299687	3.54991	0.000218628	0.00130634
ENSG00000225389	NA	2.627	0.00140201	0.0119122	2.7113	0.00104356	0.00493653
ENSG00000113389	NPR3	2.62136	3.71e-06	0.000165705	3.90216	8.69e-09	3.88e-07
ENSG00000183873	SCN5A	2.6206	0.000826976	0.00798846	5.35163	6.92e-08	1.86e-06
ENSG00000238157	NA	2.60254	0.00322136	0.0223419	2.30879	0.00887184	0.0304874
ENSG00000231482	NA	2.57495	0.00145059	0.0122008	4.93819	1.85e-07	3.93e-06
ENSG00000105122	RASAL3	2.56985	0.00320963	0.0222969	3.30445	0.000236452	0.0013994
ENSG00000069764	PLA2G10	2.53585	0.00190754	0.0149405	3.08278	0.0003147	0.00178502
ENSG00000197632	SERPINB2	2.51477	0.000668286	0.00683619	4.71316	1.62e-07	3.57e-06
ENSG00000238387	NA	2.48413	0.000907071	0.00857381	2.00511	0.00597035	0.0217664
ENSG00000227741	LOC729867	2.47758	0.00197585	0.0153482	3.28314	9.93e-05	0.000665832
ENSG00000236467	KCNMA1-AS1	2.4679	0.00589934	0.0356505	2.34804	0.00884689	0.0304307
ENSG00000232057	NA	2.46767	0.00651244	0.0384442	2.42807	0.00723708	0.025612
ENSG00000187627	RGPD1	2.46716	0.00750874	0.0429538	2.52781	0.0058214	0.0213086
ENSG00000230400	LINC01747	2.42293	0.00448526	0.0289504	2.24988	0.00859347	0.0296872
ENSG00000109452	INPP4B	2.42273	2.81e-09	9.96e-07	3.06474	5.78e-11	9.5e-09
ENSG00000236718	NA	2.41359	0.00174076	0.0139512	5.06488	6.45e-08	1.75e-06
ENSG00000180767	CHST13	2.41359	0.00437016	0.0283944	2.76704	0.00152042	0.00677744
ENSG00000224102	NA	2.40853	0.00873022	0.0480134	4.13109	3.43e-05	0.000273308
ENSG00000226435	ANKRD18DP	2.40364	0.00890535	0.048726	2.99826	0.00121902	0.00561856
ENSG00000196092	PAX5	2.39998	0.00371583	0.0249081	3.94161	1.05e-05	0.000101838
ENSG00000229987	NA	2.39816	0.00381014	0.0254096	2.32892	0.00473629	0.0178333
ENSG00000237877	LINC01473	2.39816	0.00600115	0.0361032	2.0588	0.0156835	0.0494695
ENSG00000073849	ST6GAL1	2.36214	2.72e-07	2.63e-05	2.5968	6.27e-08	1.72e-06
ENSG00000225230	NA	2.35113	0.00433139	0.0281711	1.94681	0.0147077	0.0469257
ENSG00000127152	BCL11B	2.34237	4.25e-05	0.000918803	4.99655	5.66e-10	5.35e-08
ENSG00000224489	NA	2.33797	0.00701482	0.040796	2.99375	0.000729434	0.00363321
ENSG00000166446	CDYL2	2.32382	2.13e-08	4.24e-06	2.70182	1.84e-09	1.25e-07
ENSG00000222383	NA	2.29195	0.00539155	0.033314	2.4412	0.00339911	0.0134686
ENSG00000169594	BNC1	2.28239	3.95e-06	0.000172572	4.11107	4.12e-10	4.07e-08
ENSG00000010278	CD9	2.27521	0.00225602	0.0169664	4.28421	1.21e-06	1.76e-05
ENSG00000196876	SCN8A	2.26502	8.57e-06	0.000293243	3.71423	4.9e-09	2.52e-07
ENSG00000166482	MFAP4	2.25668	0.00227195	0.017061	2.05864	0.0049914	0.0186425
ENSG00000185607	NA	2.25295	0.00246577	0.018153	2.0915	0.00456216	0.01729
ENSG00000172014	ANKRD20A4	2.25158	0.00286976	0.0203912	2.85407	0.000375426	0.00207456
ENSG00000212588	SNORA26	2.24732	0.0062751	0.037346	2.19042	0.00715165	0.0253378
ENSG00000229676	ZNF492	2.22884	0.000275818	0.00356148	3.15187	3.43e-06	4.08e-05
ENSG00000176562	NA	2.20585	1.25e-05	0.000381801	1.78095	0.000179846	0.00110864
ENSG00000223005	NA	2.194	0.00564809	0.0344753	2.25378	0.00441759	0.0168346
ENSG00000156299	TIAM1	2.17579	0.00245948	0.0181172	3.7066	4.36e-06	4.92e-05
ENSG00000135678	CPM	2.17416	6.92e-06	0.000251391	1.4577	0.000799744	0.00393348
ENSG00000134548	SPX	2.17021	6.62e-05	0.00125097	1.92892	0.000261434	0.0015189
ENSG00000166147	FBN1	2.16059	7.64e-12	1.02e-08	1.77502	2.09e-10	2.52e-08
ENSG00000185634	SHC4	2.15881	0.00104701	0.00956164	1.81704	0.00496248	0.0185535
ENSG00000141837	CACNA1A	2.15042	0.000249029	0.00332847	2.45611	5.59e-05	0.000413593
ENSG00000235499	NA	2.14851	0.00270656	0.0194485	2.74504	0.000229031	0.00136084
ENSG00000199673	SNORD16	2.14525	0.00425298	0.027803	2.39913	0.00162903	0.00718373
ENSG00000232775	BMS1P22	2.13646	0.00577401	0.0350927	2.7834	0.000630375	0.00320671
ENSG00000232615	NA	2.12939	0.00729252	0.0419616	2.88692	0.00056282	0.00290665
ENSG00000225362	CT62	2.12333	0.00392749	0.0260423	1.80992	0.012944	0.0420935
ENSG00000204804	NA	2.1101	0.00932203	0.0503924	2.7834	0.00107305	0.00505254
ENSG00000025039	RRAGD	2.09974	0.00049919	0.00553253	3.46451	8.68e-07	1.35e-05
ENSG00000150627	WDR17	2.05803	1.46e-06	8.48e-05	1.64922	2.99e-05	0.000243607
ENSG00000162676	GFI1	2.04242	0.00352593	0.0239081	3.00035	6.78e-05	0.000484417
ENSG00000176641	RNF152	2.04227	0.00146996	0.0123312	2.30043	0.000468856	0.00248892
ENSG00000172572	PDE3A	2.0351	0.00738106	0.042385	2.23972	0.00345087	0.0136398
ENSG00000182901	RGS7	2.02665	0.00608803	0.0364796	2.84663	0.000228181	0.00135643
ENSG00000047597	XK	2.00595	0.000113512	0.00185206	3.33679	9.61e-08	2.39e-06
ENSG00000101695	RNF125	1.97736	2.19e-05	0.000578033	3.26733	1.29e-08	5.16e-07
ENSG00000103528	SYT17	1.97561	0.000920635	0.00867629	2.01221	0.000769293	0.00380351
ENSG00000182511	FES	1.94927	0.00644172	0.038133	1.94097	0.00696333	0.0247773
ENSG00000165471	MBL2	1.94528	0.00155421	0.0128478	-2.35972	0.00243568	0.0101115
ENSG00000101680	LAMA1	1.94167	1.49e-06	8.57e-05	1.69215	1.04e-05	0.000101413
ENSG00000227991	NA	1.93403	0.00553685	0.0339751	1.6637	0.0166732	0.0519868
ENSG00000196963	NA	1.90957	0.00147559	0.0123703	2.02481	0.000838245	0.00409598
ENSG00000066735	KIF26A	1.86996	1.2e-05	0.000371194	2.64701	7.28e-08	1.93e-06
ENSG00000138735	PDE5A	1.8534	2.12e-06	0.000110706	1.4228	7.16e-05	0.000506351
ENSG00000187957	DNER	1.83665	2.69e-10	2.08e-07	1.79885	4.02e-10	4.02e-08
ENSG00000141447	OSBPL1A	1.83628	8.38e-05	0.00147978	5.90878	1.49e-12	5.46e-10
ENSG00000207236	NA	1.83391	0.00490452	0.0309976	1.62202	0.0120875	0.039693
ENSG00000181495	NA	1.83165	5.64e-05	0.00111503	3.29035	1.17e-08	4.83e-07
ENSG00000172061	LRRC15	1.83126	4.96e-08	7.53e-06	1.60515	3.9e-07	7.2e-06
ENSG00000116667	C1orf21	1.81977	1.3e-07	1.52e-05	2.14881	9.81e-09	4.23e-07
ENSG00000164532	TBX20	1.81501	0.00207453	0.0159111	2.68325	2.93e-05	0.00023959
ENSG00000231298	LINC00704	1.80628	2.48e-09	9.07e-07	2.53481	8.67e-12	2.21e-09
ENSG00000213077	FAM106A	1.80483	0.00870589	0.0479002	1.88508	0.00650138	0.0234013
ENSG00000175745	NR2F1	1.80472	9.8e-08	1.24e-05	1.90096	4.57e-08	1.34e-06
ENSG00000072657	TRHDE	1.79959	1.02e-08	2.53e-06	1.85778	6.26e-09	3.02e-07
ENSG00000171451	DSEL	1.79896	9.2e-09	2.35e-06	2.0527	1.12e-09	8.85e-08
ENSG00000173698	ADGRG2	1.75597	1.11e-08	2.67e-06	1.13905	7.21e-06	7.43e-05
ENSG00000078053	AMPH	1.74833	2.53e-09	9.09e-07	3.58554	1.32e-14	1.85e-11
ENSG00000154721	JAM2	1.74348	1.49e-09	6.92e-07	1.46274	2.62e-08	8.63e-07
ENSG00000168685	IL7R	1.7412	1.63e-10	1.44e-07	2.47299	4.45e-13	2.31e-10
ENSG00000196979	LOC401554	1.73209	0.00326878	0.0226038	2.6044	4.55e-05	0.000347644
ENSG00000137868	STRA6	1.71652	0.003728	0.0249597	4.16264	6.83e-08	1.84e-06
ENSG00000082126	MPP4	1.70586	8.69e-07	5.84e-05	2.38007	4.99e-09	2.54e-07
ENSG00000137809	ITGA11	1.69877	0.00117906	0.0104202	3.08538	7.32e-07	1.18e-05
ENSG00000160161	CILP2	1.69311	0.00439445	0.0285158	1.42564	0.0147859	0.0471456
ENSG00000132622	HSPA12B	1.68718	0.00962286	0.051729	1.67445	0.0103121	0.0346756
ENSG00000112320	SOBP	1.68687	0.00025962	0.0034128	2.87954	2.03e-07	4.22e-06
ENSG00000204161	C10orf128	1.67294	3.01e-06	0.000140904	1.35009	5.24e-05	0.000391792
ENSG00000112769	LAMA4	1.66814	4.56e-05	0.000962866	1.64432	5.65e-05	0.000416787
ENSG00000213412	HNRNPA1P33	1.66788	1.39e-05	0.000411088	3.74929	4.96e-11	8.61e-09
ENSG00000154822	PLCL2	1.66264	0.000958002	0.00894907	3.75971	1.67e-08	6.19e-07
ENSG00000170381	SEMA3E	1.65992	1.13e-05	0.000356537	2.25481	1.29e-07	2.98e-06
ENSG00000172995	ARPP21	1.65765	0.00331001	0.0228263	2.66959	1.96e-05	0.000170616
ENSG00000105889	STEAP1B	1.65542	5.92e-06	0.000225151	2.31931	4.06e-08	1.23e-06
ENSG00000132688	NES	1.64347	6.65e-08	9.36e-06	1.16041	1.02e-05	9.91e-05
ENSG00000143494	VASH2	1.64138	0.000149364	0.00227363	1.48759	0.000444017	0.00238135
ENSG00000172824	CES4A	1.62681	0.000129621	0.00204301	1.17227	0.00336605	0.0133626
ENSG00000112139	MDGA1	1.62358	2.81e-08	5.01e-06	1.86592	3.12e-09	1.86e-07
ENSG00000226806	LOC100507600	1.61498	0.00456224	0.0293433	3.68278	2.54e-07	5.11e-06
ENSG00000197800	NA	1.60494	8.78e-05	0.00153008	1.40589	0.00039453	0.00216186
ENSG00000197360	ZNF98	1.58927	0.001897	0.0148693	3.14109	4.36e-07	7.87e-06
ENSG00000118402	ELOVL4	1.58499	1.58e-06	8.99e-05	1.60186	1.45e-06	2.03e-05
ENSG00000151692	RNF144A	1.55917	5.82e-06	0.000222576	2.34095	1.28e-08	5.14e-07
ENSG00000184551	NA	1.54842	0.00865663	0.0476703	1.76419	0.00315776	0.0126459
ENSG00000116106	EPHA4	1.53512	1.91e-08	3.92e-06	1.87161	8.1e-10	7.05e-08
ENSG00000172817	CYP7B1	1.52089	0.000362643	0.00436232	1.61826	0.000183635	0.00112872
ENSG00000138622	HCN4	1.51835	0.00452297	0.0291549	1.44958	0.00663837	0.0238403
ENSG00000140937	CDH11	1.51551	5.01e-14	3.19e-10	1.66886	9.98e-15	1.59e-11
ENSG00000185972	CCIN	1.5017	0.00592634	0.0357712	2.36768	6.7e-05	0.00047986
ENSG00000137642	SORL1	1.49899	0.000282734	0.00362326	1.56621	0.000180036	0.00110944
ENSG00000186807	NA	1.49592	0.0084517	0.0468351	3.16022	2.34e-06	3e-05
ENSG00000145569	FAM105A	1.47333	6.29e-09	1.8e-06	2.46317	1.17e-12	4.65e-10
ENSG00000233280	NA	1.4691	4.74e-05	0.000990297	1.2439	0.000308505	0.0017534
ENSG00000179869	ABCA13	1.4645	0.000252784	0.00336073	1.8142	1.99e-05	0.00017281
ENSG00000236333	TRHDE-AS1	1.46026	9.06e-05	0.00156574	1.36276	0.000205677	0.00124323
ENSG00000148680	HTR7	1.46004	8.22e-05	0.00145877	2.7308	1.06e-08	4.49e-07
ENSG00000128567	PODXL	1.45979	8.95e-14	3.22e-10	1.50778	5.35e-14	4.26e-11
ENSG00000160229	NA	1.45229	0.00175487	0.0140331	1.90216	0.000104385	0.000693595
ENSG00000091129	NRCAM	1.43366	0.000173573	0.00256905	1.66151	2.95e-05	0.00024093
ENSG00000213626	LBH	1.41912	6.31e-10	3.74e-07	2.79948	6.17e-15	1.12e-11
ENSG00000162493	PDPN	1.41844	3.45e-14	2.93e-10	1.35137	8.21e-14	6.16e-11
ENSG00000233817	NA	1.41291	0.000721028	0.00723639	1.78576	5.3e-05	0.000395807
ENSG00000163590	PPM1L	1.39249	0.00649664	0.0383689	1.78228	0.00082172	0.00402449
ENSG00000167771	RCOR2	1.38054	4.48e-05	0.000952502	1.09932	0.000578829	0.00298329
ENSG00000102452	NALCN	1.3521	0.000694391	0.00703271	1.12796	0.00360863	0.014182
ENSG00000064042	LIMCH1	1.32433	1.49e-09	6.92e-07	2.72102	7.71e-15	1.31e-11
ENSG00000167244	IGF2	1.32264	3.89e-05	0.000871887	-1.91188	0.000162022	0.00101346
ENSG00000123454	DBH	1.31613	0.00110669	0.00993414	1.55365	0.000204075	0.00123442
ENSG00000144583	2018-03-04	1.3065	5.06e-09	1.52e-06	1.76808	3.65e-11	6.89e-09
ENSG00000137691	C11orf70	1.2882	0.00101345	0.00932362	1.22644	0.00161211	0.00712146
ENSG00000166396	SERPINB7	1.26224	1.09e-06	6.93e-05	1.26281	1.14e-06	1.67e-05
ENSG00000129194	SOX15	1.2618	0.00687686	0.0401864	1.20928	0.00940822	0.0320889
ENSG00000143344	RGL1	1.24978	1.71e-06	9.54e-05	1.46042	1.78e-07	3.84e-06
ENSG00000119888	EPCAM	1.24847	5.53e-06	0.000215401	1.52659	3.27e-07	6.23e-06
ENSG00000050438	SLC4A8	1.24613	0.00186222	0.0146514	2.77427	7.05e-08	1.88e-06
ENSG00000175264	CHST1	1.24096	3.01e-05	0.000729199	1.04993	0.00022316	0.00132999
ENSG00000171303	KCNK3	1.23457	1.54e-09	6.92e-07	2.32345	3.96e-14	3.54e-11
ENSG00000138738	PRDM5	1.2343	0.000175457	0.00258425	1.21717	0.000206977	0.0012496
ENSG00000078177	N4BP2	1.23249	4.83e-06	0.000199586	1.32641	1.79e-06	2.4e-05
ENSG00000006638	TBXA2R	1.22268	0.000927443	0.00872755	1.08718	0.00273996	0.0111942
ENSG00000170961	HAS2	1.21184	5.15e-10	3.2e-07	1.7203	1.64e-12	5.73e-10
ENSG00000167600	CYP2S1	1.20943	0.00167883	0.0135506	1.468	0.000249138	0.00146192
ENSG00000121316	PLBD1	1.20515	0.000732071	0.00731555	1.96141	1.83e-06	2.45e-05
ENSG00000197134	ZNF257	1.1934	1.26e-06	7.59e-05	1.44933	7.13e-08	1.9e-06
ENSG00000227507	LTB	1.19322	0.00344062	0.0234858	2.48961	5.73e-07	9.7e-06
ENSG00000158301	GPRASP2	1.18332	3.17e-09	1.09e-06	1.29571	7.75e-10	6.77e-08
ENSG00000162924	REL	1.17874	0.000231231	0.00313496	1.34216	5.17e-05	0.000387377
ENSG00000183044	ABAT	1.17022	2.8e-05	0.000693818	1.25038	1.29e-05	0.000120433
ENSG00000144369	FAM171B	1.16383	1.2e-07	1.43e-05	1.47788	2.94e-09	1.77e-07
ENSG00000205885	C1RL-AS1	1.16331	0.000644806	0.00666282	1.34807	0.000131723	0.00084764
ENSG00000206653	NA	1.15108	0.000654386	0.00673181	1.69408	6.79e-06	7.08e-05
ENSG00000236537	NA	1.14879	0.00798769	0.0448584	1.24151	0.0043174	0.016512
ENSG00000173110	HSPA6	1.14067	0.00579319	0.0351841	1.18868	0.00417268	0.0160428
ENSG00000138336	TET1	1.13913	0.00115195	0.0102217	1.05081	0.00239017	0.0099468
ENSG00000175556	LONRF3	1.13107	0.000758152	0.00749551	1.9796	7e-07	1.14e-05
ENSG00000152217	SETBP1	1.12663	0.000108917	0.00179084	1.26159	2.77e-05	0.000228383
ENSG00000119714	GPR68	1.12396	7.7e-06	0.000272084	1.05605	1.82e-05	0.000160502
ENSG00000198598	MMP17	1.11611	0.00320115	0.0222562	1.06498	0.00495694	0.0185436
ENSG00000104369	JPH1	1.11095	2.34e-06	0.000117788	1.56095	1.49e-08	5.71e-07
ENSG00000064300	NGFR	1.11038	0.00765337	0.0435804	1.64571	0.000227481	0.00135321
ENSG00000166086	JAM3	1.09904	6.51e-06	0.000241466	1.29531	6.71e-07	1.11e-05
ENSG00000215147	NA	1.09269	0.00226988	0.0170556	1.38923	0.000212756	0.00127796
ENSG00000087494	PTHLH	1.08335	2.04e-07	2.11e-05	1.4425	2.53e-09	1.59e-07
ENSG00000168334	XIRP1	1.07766	0.00354261	0.024002	1.65907	4.34e-05	0.000333914
ENSG00000163293	NIPAL1	1.07702	0.000164582	0.00246024	2.45278	1.23e-09	9.35e-08
ENSG00000226371	NA	1.07544	2.95e-05	0.000719724	1.14	1.45e-05	0.000132405
ENSG00000152332	UHMK1	1.07169	1.97e-05	0.000533223	1.21453	4.11e-06	4.69e-05
ENSG00000115461	IGFBP5	1.07132	6.04e-06	0.000227686	3.00122	5.18e-13	2.45e-10
ENSG00000230882	NA	1.07111	0.000982016	0.00912509	1.17241	0.000423353	0.00229125
ENSG00000084710	EFR3B	1.06756	0.00639584	0.0379054	2.19714	2.48e-06	3.13e-05
ENSG00000175984	DENND2C	1.05432	0.000720383	0.00723276	1.28394	8.86e-05	0.000602918
ENSG00000165521	EML5	1.05135	0.000774796	0.00761127	1.0737	0.000644722	0.00326938
ENSG00000138623	SEMA7A	1.03836	6.73e-14	3.22e-10	1.13794	1.51e-14	1.86e-11
ENSG00000197046	SIGLEC15	1.02371	1.2e-06	7.37e-05	1.00434	1.63e-06	2.24e-05
ENSG00000198879	SFMBT2	1.01355	2.99e-07	2.8e-05	1.23824	1.52e-08	5.77e-07
ENSG00000145850	TIMD4	-1.0095	0.00110494	0.0099219	-1.26179	0.000255917	0.00149551
ENSG00000185201	IFITM2	-1.01267	9.57e-07	6.22e-05	-2.07314	1.59e-09	1.13e-07
ENSG00000107317	PTGDS	-1.02086	1.5e-05	0.000434041	-3.11895	4.76e-09	2.46e-07
ENSG00000092421	SEMA6A	-1.02654	3.27e-08	5.53e-06	-1.59958	3.32e-10	3.53e-08
ENSG00000187808	SOWAHD	-1.03032	4.68e-05	0.000981004	-1.82947	4.89e-07	8.6e-06
ENSG00000172264	MACROD2	-1.03448	5.07e-08	7.65e-06	-1.39126	2.79e-09	1.72e-07
ENSG00000187185	LOC388282	-1.04201	0.000752453	0.00745496	-2.56597	1.94e-06	2.58e-05
ENSG00000154102	C16orf74	-1.04469	1.98e-08	4.03e-06	-1.22854	3.75e-09	2.07e-07
ENSG00000105327	BBC3	-1.07432	4.59e-08	7.14e-06	-1.90467	2.35e-10	2.74e-08
ENSG00000225820	NA	-1.07439	0.0080557	0.0451257	-1.1244	0.00637683	0.0230147
ENSG00000111679	PTPN6	-1.08245	2.77e-05	0.000689268	-1.76638	6.94e-07	1.13e-05
ENSG00000111344	RASAL1	-1.09007	1.54e-07	1.72e-05	-2.92003	9.18e-11	1.32e-08
ENSG00000228262	LINC01320	-1.10228	0.00183176	0.0144849	-3.59321	2.17e-06	2.82e-05
ENSG00000198074	AKR1B10	-1.11093	0.000104797	0.00173654	-1.04442	0.000176674	0.00109198
ENSG00000180210	F2	-1.11612	0.00354775	0.0240232	-3.60125	8.17e-06	8.27e-05
ENSG00000132274	TRIM22	-1.14138	0.000201223	0.00285564	-2.28252	1.2e-06	1.75e-05
ENSG00000099338	CATSPERG	-1.14485	0.0041522	0.027263	-1.10534	0.00544201	0.0200842
ENSG00000164733	CTSB	-1.14828	7.69e-13	1.63e-09	-1.71764	4.54e-15	9.64e-12
ENSG00000162772	ATF3	-1.15931	2e-06	0.000106918	-1.06713	5.06e-06	5.53e-05
ENSG00000116761	CTH	-1.17547	8.42e-07	5.76e-05	-2.12029	4.3e-09	2.3e-07
ENSG00000100027	YPEL1	-1.17886	0.000220808	0.0030438	-1.87458	1.09e-05	0.000105172
ENSG00000170579	DLGAP1	-1.18855	3.88e-07	3.42e-05	-2.61561	7.71e-10	6.75e-08
ENSG00000169760	NLGN1	-1.20207	0.00147349	0.0123568	2.16304	8.32e-09	3.76e-07
ENSG00000148346	LCN2	-1.20428	0.000175692	0.0025854	-2.55109	1.8e-06	2.41e-05
ENSG00000226314	ZNF192P1	-1.20556	0.00660063	0.0388482	-1.48584	0.0022793	0.00954775
ENSG00000173432	SAA1	-1.20906	6.66e-11	7.08e-08	-2.39053	2.37e-14	2.62e-11
ENSG00000139269	INHBE	-1.21003	4.12e-05	0.000903618	-2.23825	6.47e-07	1.07e-05
ENSG00000133321	RARRES3	-1.23566	0.000578617	0.00615075	-2.09565	1.76e-05	0.000155805
ENSG00000124406	ATP8A1	-1.26566	0.00508619	0.0318299	-1.33775	0.00405591	0.0156674
ENSG00000137673	MMP7	-1.26886	0.000221704	0.00305286	-1.69343	2.85e-05	0.000234078
ENSG00000135144	DTX1	-1.2722	0.00554095	0.033984	-3.14507	7.08e-05	0.000500733
ENSG00000128965	CHAC1	-1.27222	3.17e-08	5.43e-06	-1.67997	2.03e-09	1.35e-07
ENSG00000101825	MXRA5	-1.27258	7.69e-08	1.04e-05	-2.74032	2.71e-10	3.05e-08
ENSG00000234705	NA	-1.27262	0.00584374	0.0354236	-1.19247	0.00804239	0.0280111
ENSG00000204444	APOM	-1.29497	0.00865365	0.0476642	-1.52971	0.00365384	0.014331
ENSG00000134339	SAA2	-1.29879	4.62e-08	7.14e-06	-2.75451	6.94e-11	1.1e-08
ENSG00000128165	ADM2	-1.30178	1.12e-08	2.68e-06	-1.71186	8.63e-10	7.36e-08
ENSG00000166278	C2	-1.30433	1.69e-06	9.49e-05	-2.21395	3.95e-08	1.2e-06
ENSG00000158423	RIBC1	-1.30794	0.00594984	0.0358706	-1.11553	0.0133993	0.0433036
ENSG00000141527	CARD14	-1.34293	0.00852895	0.0471366	-2.07482	0.000907158	0.00437819
ENSG00000187010	RHCE	-1.35438	0.00324919	0.0225043	-1.23553	0.00571713	0.0209872
ENSG00000148965	SAA4	-1.35444	1.26e-05	0.00038408	-3.03774	8.52e-08	2.18e-06
ENSG00000174827	PDZK1	-1.36465	3.83e-12	5.75e-09	-2.16793	2.48e-14	2.63e-11
ENSG00000187244	BCAM	-1.38728	3.16e-07	2.92e-05	-1.02976	5.87e-06	6.27e-05
ENSG00000167964	RAB26	-1.40923	0.0020722	0.0159028	-1.63241	0.000901592	0.00435462
ENSG00000129757	CDKN1C	-1.41058	1.16e-08	2.72e-06	-1.77312	1.64e-09	1.14e-07
ENSG00000196502	SULT1A1	-1.41456	3.25e-05	0.000764435	-2.041	3.03e-06	3.68e-05
ENSG00000167165	UGT1A6	-1.4256	4.01e-13	9.29e-10	-2.55953	5.08e-16	3.39e-12
ENSG00000129988	LBP	-1.43552	0.000565575	0.00606021	-4.34997	8.48e-06	8.54e-05
ENSG00000048740	CELF2	-1.44204	0.000565562	0.00606021	-1.2061	0.00189958	0.00818709
ENSG00000141401	IMPA2	-1.46404	5.47e-12	7.75e-09	-1.34383	1.74e-11	3.9e-09
ENSG00000152953	STK32B	-1.46603	0.000128479	0.00203381	-1.23743	0.0004305	0.00231968
ENSG00000213316	LTC4S	-1.4787	0.00149723	0.0124942	-2.43411	9.01e-05	0.0006119
ENSG00000175445	LPL	-1.48288	0.00328146	0.0226663	-4.6143	9.22e-07	1.42e-05
ENSG00000170891	CYTL1	-1.52691	0.000359928	0.004344	-2.02867	6.03e-05	0.000439922
ENSG00000176046	NUPR1	-1.55118	1.18e-08	2.72e-06	-2.33407	3.19e-10	3.41e-08
ENSG00000126500	FLRT1	-1.55869	4.95e-05	0.00102002	-2.11835	5.94e-06	6.33e-05
ENSG00000205959	NA	-1.65091	0.00121807	0.0106785	-2.00811	0.000462029	0.00245984
ENSG00000153132	CLGN	-1.65285	4e-07	3.47e-05	-1.45269	1.18e-06	1.73e-05
ENSG00000127129	EDN2	-1.67209	2.16e-05	0.000570337	1.61485	3.67e-08	1.13e-06
ENSG00000147676	MAL2	-1.67627	9.75e-14	3.22e-10	-3.7958	5.32e-16	3.39e-12
ENSG00000147642	SYBU	-1.70236	2.2e-05	0.00057906	-1.45728	7.62e-05	0.00053193
ENSG00000182557	SPNS3	-1.71109	2.48e-06	0.000122067	-1.70301	3.09e-06	3.74e-05
ENSG00000236404	VLDLR-AS1	-1.82433	0.00252375	0.0184838	-1.93749	0.00189039	0.00815023
ENSG00000143333	RGS16	-1.82485	0.000190456	0.0027534	-1.97851	0.000110635	0.000729046
ENSG00000006788	MYH13	-1.85421	0.00322102	0.0223419	-1.94029	0.00252013	0.0104209
ENSG00000235142	LOC100422737	-1.87492	3.5e-06	0.000158123	-3.73067	1.11e-07	2.64e-06
ENSG00000130513	GDF15	-1.88001	3.35e-09	1.14e-06	-2.42471	7.25e-10	6.51e-08
ENSG00000226891	LINC01359	-1.90015	0.00792257	0.0446599	-1.8432	0.00966368	0.0328197
ENSG00000228205	NA	-1.90015	0.00792257	0.0446599	-1.8432	0.00966368	0.0328197
ENSG00000108924	HLF	-1.90742	0.000842175	0.00810764	-3.45416	7.07e-06	7.31e-05
ENSG00000169083	AR	-1.95622	0.00881842	0.0483941	1.73251	0.000562369	0.00290491
ENSG00000227065	NA	-2.05558	0.00739239	0.0424405	-1.84389	0.0139906	0.0449639
ENSG00000184040	NA	-2.05755	0.00625251	0.0372463	-2.0006	0.00757614	0.0266198
ENSG00000079841	RIMS1	-2.05974	0.00574098	0.0349419	-2.00279	0.0069741	0.0248087
ENSG00000234143	NA	-2.06281	0.00488167	0.0308837	-2.00586	0.00595918	0.0217378
ENSG00000213529	NA	-2.06528	0.00410252	0.0269854	-2.00833	0.00503413	0.01878
ENSG00000223304	NA	-2.11184	0.00744774	0.0426814	-2.74064	0.00108131	0.0050821
ENSG00000188338	SLC38A3	-2.15432	0.00655227	0.0386081	-2.62294	0.00149721	0.00669389
ENSG00000204381	LAYN	-2.16226	2.9e-05	0.000711594	-1.06726	0.00281848	0.0114673
ENSG00000233406	NA	-2.19054	0.00608072	0.0364443	-2.13359	0.00729365	0.0257548
ENSG00000119715	ESRRB	-2.1946	0.00479372	0.0304406	-3.19296	0.000186061	0.00114006
ENSG00000114631	PODXL2	-2.26564	3.86e-05	0.000867782	-3.12042	9.22e-06	9.17e-05
ENSG00000234182	NA	-2.28193	0.00337688	0.0231249	-3.773	2.75e-05	0.000226976
ENSG00000179131	NA	-2.30044	0.00721117	0.0416344	-2.01479	0.016209	0.0508377
ENSG00000230620	NA	-2.30404	0.00232038	0.0173278	-1.72965	0.0158422	0.0498747
ENSG00000228221	NA	-2.31932	0.00490771	0.0310056	-3.29342	0.000244613	0.00143802
ENSG00000188783	PRELP	-2.33827	0.00412039	0.027089	-2.04035	0.0101454	0.0341825
ENSG00000205403	CFI	-2.38047	3.54e-05	0.000818067	-2.34976	3.42e-05	0.000272865
ENSG00000203508	NA	-2.40377	0.00555014	0.0340322	-2.46528	0.00463006	0.0174798
ENSG00000222810	NA	-2.43068	0.00111156	0.00995959	-2.37373	0.00136852	0.00620004
ENSG00000174080	CTSF	-2.45102	0.00486181	0.0307887	-4.33998	2.24e-05	0.000190568
ENSG00000167617	CDC42EP5	-2.45297	0.0049472	0.0311582	-2.52218	0.00405552	0.0156674
ENSG00000123405	NFE2	-2.46047	0.00360997	0.0243356	-2.94327	0.000866463	0.00420966
ENSG00000180730	SHISA2	-2.46584	0.000173061	0.00256444	-4.22236	1.61e-06	2.21e-05
ENSG00000164600	NEUROD6	-2.47247	0.00131691	0.011342	-2.41552	0.00160976	0.00711283
ENSG00000154080	CHST9	-2.5277	2.56e-07	2.51e-05	-4.27257	4.29e-08	1.28e-06
ENSG00000143631	FLG	-2.54243	1.22e-12	2.4e-09	-2.14827	4.62e-12	1.33e-09
ENSG00000211935	NA	-2.58401	0.00118747	0.0104749	-2.34427	0.00252044	0.0104209
ENSG00000168497	CAVIN2	-2.58475	0.0012482	0.0108863	2.42151	0.000485851	0.00256472
ENSG00000207025	NA	-2.67393	0.000890578	0.00847129	-2.61698	0.00108226	0.00508566
ENSG00000168065	SLC22A11	-2.74708	0.000769052	0.00756942	-3.21909	0.000166812	0.00103858
ENSG00000227220	NA	-2.81219	0.00139307	0.0118581	-2.22116	0.0080049	0.0278995
ENSG00000127954	STEAP4	-2.83815	0.00209977	0.0160373	-3.24811	0.000675223	0.00340173
ENSG00000101489	CELF4	-2.83866	0.00185337	0.0146139	-2.09669	0.0147598	0.0470798
ENSG00000138449	SLC40A1	-2.84966	0.000368464	0.00441984	-2.79271	0.000450142	0.00240964
ENSG00000106538	RARRES2	-2.90155	2.78e-14	2.93e-10	-2.97757	2.91e-14	2.85e-11
ENSG00000214049	UCA1	-2.93099	3.67e-05	0.000836871	-1.65282	0.00176788	0.00768703
ENSG00000121904	CSMD2	-2.9622	0.000725763	0.00727246	-2.37194	0.00439992	0.0167773
ENSG00000224221	NA	-2.98428	0.000343157	0.00419319	-2.39325	0.0023587	0.00982871
ENSG00000198075	SULT1C4	-3.02218	0.00143792	0.0121183	-2.13457	0.0151235	0.0480177
ENSG00000233339	NA	-3.06154	9.61e-05	0.00163168	-3.00459	0.000118363	0.000772389
ENSG00000224583	NA	-3.07948	0.000663009	0.00679039	-2.24405	0.00786218	0.027481
ENSG00000177363	LRRN4CL	-3.07948	0.000893717	0.00849797	-2.23295	0.0100405	0.0339009
ENSG00000120149	MSX2	-3.0834	0.000106432	0.00175677	-4.08498	3.76e-06	4.37e-05
ENSG00000126217	MCF2L	-3.11018	0.000321254	0.00398386	-2.05756	0.00744487	0.0262236
ENSG00000206088	NA	-3.12366	0.000283882	0.00363526	-2.0069	0.0092291	0.0315539
ENSG00000206625	RNU6-1	-3.15291	0.000435648	0.00504308	-3.87313	4.99e-05	0.00037596
ENSG00000141293	SKAP1	-3.20855	0.000186597	0.00270991	-3.70995	4.67e-05	0.00035552
ENSG00000134259	NGF	-3.24206	0.000587085	0.00622346	-3.78191	0.000132215	0.00084995
ENSG00000165025	SYK	-3.29548	3.23e-05	0.000763039	-4.685	1.59e-06	2.19e-05
ENSG00000116962	NID1	-3.31521	6.35e-06	0.000236537	-3.41223	6.19e-06	6.55e-05
ENSG00000186973	FAM183A	-3.39499	0.000279468	0.00359827	-2.0346	0.014978	0.0476272
ENSG00000132530	XAF1	-3.41099	0.000137608	0.00213721	-4.4547	9.06e-06	9.04e-05
ENSG00000188373	C10orf99	-3.47784	4.72e-05	0.000987904	-3.42089	5.74e-05	0.000422855
ENSG00000120594	PLXDC2	-3.48803	1.62e-05	0.000458547	-2.88313	7.07e-05	0.000500091
ENSG00000200683	NA	-3.51935	6.28e-05	0.00120228	-2.16697	0.00504577	0.0188125
ENSG00000188451	NA	-3.5637	0.000224309	0.00307049	-2.20726	0.0108646	0.0362324
ENSG00000237517	DGCR5	-3.56469	0.000306774	0.00385197	-3.70885	0.000211017	0.00126949
ENSG00000172927	MYEOV	-3.61662	7.93e-09	2.18e-06	-3.86719	7.65e-09	3.52e-07
ENSG00000233355	CHRM3-AS2	-3.62409	0.00014643	0.00223884	-3.83409	7.77e-05	0.000540902
ENSG00000196562	SULF2	-3.65029	8.87e-05	0.00154252	-3.06183	0.000479646	0.00253669
ENSG00000232274	NA	-3.75811	8.64e-05	0.00150902	-3.71635	9.6e-05	0.000647261
ENSG00000171885	AQP4	-3.8477	1.36e-05	0.00040395	-4.84729	6.42e-07	1.07e-05
ENSG00000165092	ALDH1A1	-3.86134	1.6e-15	4.07e-11	-3.87413	1.7e-15	4.83e-12
ENSG00000163071	SPATA18	-3.99542	3.59e-05	0.000824225	-2.70639	0.00163742	0.00721825
ENSG00000135457	TFCP2	-4.44563	5.85e-06	0.000223513	-4.37082	7.07e-06	7.31e-05
ENSG00000136542	GALNT5	-4.49261	3.82e-06	0.000168686	-4.83413	1.35e-06	1.92e-05
ENSG00000134463	ECHDC3	-4.70746	5.66e-06	0.00021838	-3.96116	4.46e-05	0.000342053
ENSG00000139915	MDGA2	-4.86343	5.56e-06	0.000216058	-1.54904	0.0161102	0.050601
ENSG00000178729	NA	-5.79705	1.22e-08	2.75e-06	-4.80971	1.49e-07	3.35e-06
ENSG00000170430	MGMT	-5.94933	5.15e-08	7.7e-06	-7.60236	1.04e-09	8.27e-08
